# Supplementary material for: A Random Forest Sub-Golgi Protein Classifier Optimized via Dipeptide and Amino Acid Composition Features
Source: Front Bioeng Biotechnol. 2019 Sep 4;7:215. doi: 10.3389/fbioe.2019.00215 (PMC6737778; doi:10.3389/fbioe.2019.00215)
Supplement: Supplementary file 1 [file Table_1.xls]

## Sheet: Table S1
Table S1 | The feature importance values are assigned to different types of amino acid residues, that is aromatic residues, non-polar, and aliphatic residues, polar and non-charged residues, positively charged residues, and negatively charged residues.
Feature	Importance_Value	Amino Acid Residue and its basic properties		Importance_Value
				aromatic	non-polar, aliphatic	polar, non-charged	positively charged	negatively charged
FP.gap2	0.0364463	F(phenylalanine):aromatic	P(proline):non-polar, aliphatic	0.0182231	0.0182231	0	0	0
IG.gap2	0.0350489	I(isoleucine):non-polar, aliphatic	G(glycine):non-polar, aliphatic	0	0.0350489	0	0	0
GD.gap2	0.0343936	G(glycine):non-polar, aliphatic	D(aspartate):negatively charged	0	0.0171968	0	0	0.0171968
FF.gap2	0.033705	F(phenylalanine):aromatic	F(phenylalanine):aromatic	0.033705	0	0	0	0
GF.gap2	0.028401	G(glycine):non-polar, aliphatic	F(phenylalanine):aromatic	0.0142005	0.0142005	0	0	0
LF.gap2	0.0283569	L(leucine):non-polar, aliphatic	F(phenylalanine):aromatic	0.0141785	0.0141785	0	0	0
DD.gap2	0.0237721	D(aspartate):negatively charged	D(aspartate):negatively charged	0	0	0	0	0.0237721
YE.gap2	0.022016	Y(tyrosine):aromatic	E(glutamate):negatively charged	0.011008	0	0	0	0.011008
RR.gap2	0.02108	R(arginine):positively charged	R(arginine):positively charged	0	0	0	0.02108	0
Nterminal_D	0.0202209	D(aspartate):negatively charged	D(aspartate):negatively charged	0	0	0	0	0.0202209
FL.gap2	0.0199555	F(phenylalanine):aromatic	L(leucine):non-polar, aliphatic	0.0101104	0.0101104	0	0	0
GE.gap2	0.0177707	G(glycine):non-polar, aliphatic	E(glutamate):negatively charged	0	0.00888536	0	0	0.00888536
TD.gap2	0.0155395	T(threonine):polar, non-charged	D(aspartate):negatively charged	0	0	0.00776977	0	0.00776977
WL.gap2	0.0145879	W(tryptophan):aromatic	L(leucine):non-polar, aliphatic	0.00729395	0.00729395	0	0	0
ES.gap2	0.0144359	E(glutamate):negatively charged	S(serine):polar, non-charged	0	0	0.00721797	0	0.00721797
InterTier_W	0.0142133	W(tryptophan):aromatic		0.0142133	0	0	0	0
InterTier_K	0.014044	K(lysine):positively charged		0	0	0	0.014044	0
KK.gap2	0.0140418	K(lysine):positively charged	K(lysine):positively charged	0	0	0	0.0140418	0
CG.gap2	0.0138725	C(cysteine):polar, non-charged	G(glycine):non-polar, aliphatic	0	0.00693626	0.00693626	0	0
InterTier_F	0.0134377	F(phenylalanine):aromatic		0.0138725	0	0	0	0
DY.gap2	0.0131935	D(aspartate):negatively charged	Y(tyrosine):aromatic	0.00659676	0	0	0	0.00659676
ED.gap2	0.0131779	E(glutamate):negatively charged	D(aspartate):negatively charged	0	0	0	0	0.0131779
RH.gap2	0.0128834	R(arginine):positively charged	H(histidine):positively charged	0	0	0	0.0128834	0
IE.gap2	0.0128138	I(isoleucine):non-polar, aliphatic	E(glutamate):negatively charged	0	0.0064069	0	0	0.0128138
CI.gap2	0.0126946	C(cysteine):polar, non-charged	I(isoleucine):non-polar, aliphatic	0	0.00634731	0.00634731	0	0
C-termial_F	0.0123977	F(phenylalanine):aromatic		0.0123977	0	0	0	0
VR.gap2	0.012392	V(valine):non-polar, aliphatic	R(arginine):positively charged	0	0.00619598	0	0.00619598	0
HN.gap2	0.0117045	H(histidine):positively charged	N(asparagine):polar, non-charged	0	0	0.00585227	0.00585227	0
InterTier_R	0.011651	R(arginine):positively charged		0	0	0	0.011651	0
Cterminal_H	0.0112085	H(histidine):positively charged		0	0	0	0.0112085	0
DR.gap2	0.0109309	D(aspartate):negatively charged	R(arginine):positively charged	0	0	0	0.00546544	0.00546544
AW.gap2	0.0108758	A(alanine):non-polar, aliphatic	W	0	0.0108758	0	0	0
YA.gap2	0.0107613	Y(tyrosine):aromatic	A(alanine):non-polar, aliphatic	0.00538063	0.00538063	0	0	0
EG.gap2	0.0107514	E(glutamate):negatively charged	G(glycine):non-polar, aliphatic	0	0.00537569	0	0	0.00537569
DE.gap2	0.0102806	D(aspartate):negatively charged	E(glutamate):negatively charged	0	0	0	0	0.0102806
HV.gap2	0.010186	H(histidine):positively charged	V(valine):non-polar, aliphatic	0	0.00509299	0	0.00509299	0
Cterminal_L	0.0101348	L(leucine):non-polar, aliphatic		0	0.0101348	0	0	0
Intertier_Y	0.0100405	Y(tyrosine):aromatic		0.0100405	0	0	0	0
VA.gap2	0.00989509	V(valine):non-polar, aliphatic	A(alanine):non-polar, aliphatic	0.00989509	0	0	0	0
Ntermial_F	0.00986297	F(phenylalanine):aromatic		0.00986297	0	0	0	0
Ntermial_E	0.00975883	E(glutamate):negatively charged		0	0	0	0	0.00975883
KS.gap2	0.00965753	K(lysine):positively charged	S(serine):polar, non-charged	0	0	0.00482877	0.00482877	0
InterTier_E	0.00947933	E(glutamate):negatively charged		0	0	0	0	0.00918126
PG.gap2	0.00929844	P(proline):non-polar, aliphatic	G(glycine):non-polar, aliphatic	0	0.00929844	0	0	0
Cterminal_E	0.00918126	E(glutamate):negatively charged		0	0	0	0	0.00918126
GM.gap2	0.00898484	G(glycine):non-polar, aliphatic	M(methionine):polar, non-charged	0	0.00449242	0.00449242	0	0
InterTier_A	0.00895427	A(alanine):non-polar, aliphatic		0	0.00895427	0	0	0
InterTier_M	0.00883606	M(methionine):polar, non-charged		0	0	0.00883606	0	0
QI.gap2	0.00877804	Q(glutamine):polar, non-charged	I(isoleucine):non-polar, aliphatic	0	0.00438902	0.00438902	0	0
LP.gap2	0.00859406	L(leucine):non-polar, aliphatic	P(proline):non-polar, aliphatic	0	0.00429703	0	0	0
TF.gap2	0.00841233	T(threonine):polar, non-charged	F(phenylalanine):aromatic	0.00420617	0	0.00420617	0	0
DF.gap2	0.0079956	D(aspartate):negatively charged	F(phenylalanine):aromatic	0.0039978	0	0	0	0.00420617
SY.gap2	0.00794815	S(serine):polar, non-charged	Y(tyrosine):aromatic	0.00397407	0	0.00397407	0	0
VH.gap2	0.00790589	V(valine):non-polar, aliphatic	H(histidine):positively charged	0	0.00395294	0	0.00395294	0
FE.gap2	0.00765155	F(phenylalanine):aromatic	E(glutamate):negatively charged	0.00382578	0	0	0	0.00382578
DA.gap2	0.00765038	D(aspartate):negatively charged	A(alanine):non-polar, aliphatic	0	0.00382519	0	0	0.00382519
AD.gap2	0.00746191	A(alanine):non-polar, aliphatic	D(aspartate):negatively charged	0	0.00382519	0	0	0.00373096
WK.gap2	0.00731529	W(tryptophan):aromatic	K(lysine):positively charged	0.00365765	0	0	0.00365765	0
InterTier_D	0.00730702	D(aspartate):negatively charged		0	0	0	0	0.00730702
Cterminal_P	0.00708952	P(proline):non-polar, aliphatic		0	0.00708952	0	0	0
InterTier_T	0.00703826	T(threonine):polar, non-charged		0	0	0.00703826	0	0
GL.gap2	0.006962	G(glycine):non-polar, aliphatic	L(leucine):non-polar, aliphatic	0	0.006962	0	0	0
VF.gap2	0.00694188	V(valine):non-polar, aliphatic	F(phenylalanine):aromatic	0.00347094	0.00347094	0	0	0
QC.gap2	0.0068737	Q(glutamine):polar, non-charged	C(cysteine):polar, non-charged	0	0	0.0068737	0	0
Nterminal_A	0.00680921	A(alanine):non-polar, aliphatic		0	0.00680921	0	0	0
FK.gap2	0.00670157	F(phenylalanine):aromatic	K(lysine):positively charged	0.00335078	0	0	0.00335078	0
Ctermial_N	0.00666104	N(asparagine):polar, non-charged		0	0	0.00666104	0	0
InterTier_I	0.00635018	I(isoleucine):non-polar, aliphatic		0	0.00635018	0	0	0
VV.gap2	0.00633858	V(valine):non-polar, aliphatic	V(valine):non-polar, aliphatic	0	0.00633858	0	0	0
HA.gap2	0.00630264	H(histidine):positively charged	A(alanine):non-polar, aliphatic	0	0.00315132	0	0.00315132	0
Cterminal_V	0.00629226	V(valine):non-polar, aliphatic	S(serine):polar, non-charged	0	0.00314613	0.00314613	0	0
Cterimal_S	0.00590551	S(serine):polar, non-charged		0	0	0.00590551	0	0
InterTier_L	0.00587585	L(leucine):non-polar, aliphatic		0	0.00587585	0	0	0
GP.gap2	0.00574723	G(glycine):non-polar, aliphatic	P(proline):non-polar, aliphatic	0	0.00574723	0	0	0
Cterminal_D	0.00557965	D(aspartate):negatively charged		0	0	0	0	0.00557965
Cterminal_Y	0.00526808	Y(tyrosine):aromatic		0.00526808	0	0	0	0
PW.gap2	0.00518522	P(proline):non-polar, aliphatic	W(tryptophan):aromatic	0.00259261	0.00259261	0	0	0
Nterminal_S	0.00505771	S(serine):polar, non-charged		0	0	0.00505771	0	0
Nterminal_Q	0.00505372	Q(glutamine):polar, non-charged		0	0	0.00505372	0	0
Cterminal_A	0.00503624	A(alanine):non-polar, aliphatic		0	0.00503624	0	0	0
YC.gap2	0.00481102	Y(tyrosine):aromatic	C(cysteine):polar, non-charged	0.00240551	0	0.00240551	0	0
Cterminal_R	0.00470737	R(arginine):positively charged		0	0	0	0.00470737	0
VY.gap2	0.00470669	V(valine):non-polar, aliphatic	Y(tyrosine):aromatic	0.00235335	0.00235335	0	0	0
Nterminal_C	0.00415075	C(cysteine):polar, non-charged		0	0	0.00415075	0	0
RC.gap2	0.00409084	R(arginine):positively charged	C(cysteine):polar, non-charged	0	0	0.00204542	0.00204542	0
HC.gap2	0.00371305	H(histidine):positively charged	C(cysteine):polar, non-charged	0.00185653	0	0.00185653	0	0
WP.gap2	0.00362628	W(tryptophan):aromatic	P(proline):non-polar, aliphatic	0.00181314	0.00181314	0	0	0
Cterminal_C	0.00343678	C(cysteine):polar, non-charged		0	0	0.00343678	0	0
RW.gap2	0.00339898	R(arginine):positively charged	W(tryptophan):aromatic	0.00169949	0	0	0.00169949	0
Nterminal_I	0.00336639	I(isoleucine):non-polar, aliphatic		0	0.00336639	0	0	0
WN.gap2	0.00256731	W(tryptophan):aromatic	N(asparagine):polar, non-charged	0.00128366	0	0.00128366	0	0
FW.gap2	0.002334	F(phenylalanine):aromatic	W(tryptophan):aromatic	0.002334	0	0	0	0
Cterminal_W	0.00167412	W(tryptophan):aromatic		0.00167412	0	0	0	0
SumAll	1			0.24	0.3	0.119765	0.13	0.21

## Sheet: Table S2
Table S2 | The 59 selected 2-Gap DC features importance values are analysizd by different types of amino acid residues, that is aromatic residues, non-polar, and aliphatic residues, polar and non-charged residues, positively charged residues, and negatively charged residues.
		SumAll	1	2	3	4	5	6	7	8	9	10	11	12	13	14	15	16	17	18	19	20	21	22	23	24	25	26	27	28	29	30	31	32	33	34	35	36	37	38	39	40	41	42	43	44	45	46	47
	Feature		FP.gap2	IG.gap2	GD.gap2	FF.gap2	GF.gap2	LF.gap2	DD.gap2	YE.gap2	RR.gap2	FL.gap2	GE.gap2	TD.gap2	WL.gap2	ES.gap2	KK.gap2	CG.gap2	DY.gap2	ED.gap2	RH.gap2	IE.gap2	CI.gap2	VR.gap2	HN.gap2	DR.gap2	AW.gap2	YA.gap2	EG.gap2	DE.gap2	HV.gap2	VA.gap2	KS.gap2	PG.gap2	GM.gap2	QI.gap2	LP.gap2	TF.gap2	DF.gap2	SY.gap2	VH.gap2	FE.gap2	DA.gap2	AD.gap2	WK.gap2	GL.gap2	VF.gap2	QC.gap2	FK.gap2
	Importance_Value	0.7239	0.0364	0.035	0.0344	0.0337	0.0284	0.0284	0.0238	0.022	0.0211	0.02	0.0178	0.0155	0.0146	0.0144	0.014	0.0139	0.0132	0.0132	0.0129	0.0128	0.0127	0.0124	0.0117	0.0109	0.0109	0.0108	0.0108	0.0103	0.0102	0.0099	0.0097	0.0093	0.009	0.0088	0.0086	0.0084	0.008	0.0079	0.0079	0.0077	0.0077	0.0075	0.0073	0.007	0.0069	0.0069	0.0067
25 types of dipeptide	(aromatic)+(non-polar, aliphatic)	0.0854	0.0364	0	0	0	0	0	0	0	0	0.02	0	0	0.0146	0	0	0	0	0	0	0	0	0	0	0	0	0.0108	0	0	0	0	0	0	0	0	0	0	0	0	0	0	0	0	0	0	0	0	0
	(non-polar, aliphatic)+(non-polar, aliphatic)	0.0818	0	0.035	0	0	0	0	0	0	0	0	0	0	0	0	0	0	0	0	0	0	0	0	0	0	0	0	0	0	0	0.0099	0	0.0093	0	0	0.0086	0	0	0	0	0	0	0	0	0.007	0	0	0
	(non-polar, aliphatic)+(aromatic)	0.0736	0	0	0	0	0.0284	0.0284	0	0	0	0	0	0	0	0	0	0	0	0	0	0	0	0	0	0	0	0	0	0	0	0	0	0	0	0	0	0	0	0	0	0	0	0	0	0	0.0069	0	0
	(non-polar, aliphatic)+(negatively charged)	0.0725	0	0	0.0344	0	0	0	0	0	0	0	0.0178	0	0	0	0	0	0	0	0	0.0128	0	0	0	0	0	0	0	0	0	0	0	0	0	0	0	0	0	0	0	0	0	0.0075	0	0	0	0	0
	(positively charged)+(positively charged)	0.048	0	0	0	0	0	0	0	0	0.0211	0	0	0	0	0	0.014	0	0	0	0.0129	0	0	0	0	0	0	0	0	0	0	0	0	0	0	0	0	0	0	0	0	0	0	0	0	0	0	0	0
	(negatively charged)+(negatively charged)	0.0473	0	0	0	0	0	0	0.0238	0	0	0	0	0	0	0	0	0	0	0.0132	0	0	0	0	0	0	0	0	0	0.0103	0	0	0	0	0	0	0	0	0	0	0	0	0	0	0	0	0	0	0
	(aromatic)+(aromatic)	0.036	0	0	0	0.0337	0	0	0	0	0	0	0	0	0	0	0	0	0	0	0	0	0	0	0	0	0	0	0	0	0	0	0	0	0	0	0	0	0	0	0	0	0	0	0	0	0	0	0
	(polar, non-charged)+(non-polar, aliphatic)	0.0354	0	0	0	0	0	0	0	0	0	0	0	0	0	0	0	0.0139	0	0	0	0	0.0127	0	0	0	0	0	0	0	0	0	0	0	0	0.0088	0	0	0	0	0	0	0	0	0	0	0	0	0
	(aromatic)+(negatively charged)	0.0297	0	0	0	0	0	0	0	0.022	0	0	0	0	0	0	0	0	0	0	0	0	0	0	0	0	0	0	0	0	0	0	0	0	0	0	0	0	0	0	0	0.0077	0	0	0	0	0	0	0
	(positively charged)+(polar, non-charged)	0.0292	0	0	0	0	0	0	0	0	0	0	0	0	0	0	0	0	0	0	0	0	0	0	0.0117	0	0	0	0	0	0	0	0.0097	0	0	0	0	0	0	0	0	0	0	0	0	0	0	0	0
	(negatively charged)+(aromatic)	0.0212	0	0	0	0	0	0	0	0	0	0	0	0	0	0	0	0	0.0132	0	0	0	0	0	0	0	0	0	0	0	0	0	0	0	0	0	0	0	0.008	0	0	0	0	0	0	0	0	0	0
	(non-polar, aliphatic)+(positively charged)	0.0203	0	0	0	0	0	0	0	0	0	0	0	0	0	0	0	0	0	0	0	0	0	0.0124	0	0	0	0	0	0	0	0	0	0	0	0	0	0	0	0	0.0079	0	0	0	0	0	0	0	0
	(negatively charged)+(non-polar, aliphatic)	0.0185	0	0	0	0	0	0	0	0	0	0	0	0	0	0	0	0	0	0	0	0	0	0	0	0	0	0	0.0108	0	0	0	0	0	0	0	0	0	0	0	0	0	0.0077	0	0	0	0	0	0
	(positively charged)+(non-polar, aliphatic)	0.0165	0	0	0	0	0	0	0	0	0	0	0	0	0	0	0	0	0	0	0	0	0	0	0	0	0	0	0	0	0.0102	0	0	0	0	0	0	0	0	0	0	0	0	0	0	0	0	0	0
	(polar, non-charged)+(aromatic)	0.0163	0	0	0	0	0	0	0	0	0	0	0	0	0	0	0	0	0	0	0	0	0	0	0	0	0	0	0	0	0	0	0	0	0	0	0	0.0084	0	0.0079	0	0	0	0	0	0	0	0	0
	(polar, non-charged)+(negatively charged)	0.0155	0	0	0	0	0	0	0	0	0	0	0	0.0155	0	0	0	0	0	0	0	0	0	0	0	0	0	0	0	0	0	0	0	0	0	0	0	0	0	0	0	0	0	0	0	0	0	0	0
	(negatively charged)+(polar, non-charged)	0.0144	0	0	0	0	0	0	0	0	0	0	0	0	0	0.0144	0	0	0	0	0	0	0	0	0	0	0	0	0	0	0	0	0	0	0	0	0	0	0	0	0	0	0	0	0	0	0	0	0
	(aromatic)+(positively charged)	0.014	0	0	0	0	0	0	0	0	0	0	0	0	0	0	0	0	0	0	0	0	0	0	0	0	0	0	0	0	0	0	0	0	0	0	0	0	0	0	0	0	0	0	0.0073	0	0	0	0.0067
	(negatively charged)+(positively charged)	0.0109	0	0	0	0	0	0	0	0	0	0	0	0	0	0	0	0	0	0	0	0	0	0	0	0.0109	0	0	0	0	0	0	0	0	0	0	0	0	0	0	0	0	0	0	0	0	0	0	0
	(non-polar, aliphatic)+(polar, non-charged)	0.009	0	0	0	0	0	0	0	0	0	0	0	0	0	0	0	0	0	0	0	0	0	0	0	0	0	0	0	0	0	0	0	0	0.009	0	0	0	0	0	0	0	0	0	0	0	0	0	0
	(aromatic)+(polar, non-charged)	0.0074	0	0	0	0	0	0	0	0	0	0	0	0	0	0	0	0	0	0	0	0	0	0	0	0	0	0	0	0	0	0	0	0	0	0	0	0	0	0	0	0	0	0	0	0	0	0	0
	(polar, non-charged)+(polar, non-charged)	0.0069	0	0	0	0	0	0	0	0	0	0	0	0	0	0	0	0	0	0	0	0	0	0	0	0	0	0	0	0	0	0	0	0	0	0	0	0	0	0	0	0	0	0	0	0	0	0.0069	0
	(positively charged)+(aromatic)	0.0034	0	0	0	0	0	0	0	0	0	0	0	0	0	0	0	0	0	0	0	0	0	0	0	0	0	0	0	0	0	0	0	0	0	0	0	0	0	0	0	0	0	0	0	0	0	0	0
	(polar, non-charged)+(positively charged)	0	0	0	0	0	0	0	0	0	0	0	0	0	0	0	0	0	0	0	0	0	0	0	0	0	0	0	0	0	0	0	0	0	0	0	0	0	0	0	0	0	0	0	0	0	0	0	0
	(positively charged)+(negatively charged)	0	0	0	0	0	0	0	0	0	0	0	0	0	0	0	0	0	0	0	0	0	0	0	0	0	0	0	0	0	0	0	0	0	0	0	0	0	0	0	0	0	0	0	0	0	0	0	0
[truncated: 12 more columns]

## Sheet: Table S3
Table S3 | The 34 selected SAAC features importance values are analysizd by different types of amino acid residues, that is aromatic residues, non-polar, and aliphatic residues, polar and non-charged residues
Feature	Importance_Value	Amino Acid Residue and its basic properties		Importance_Value
				aromatic	non-polar, aliphatic	polar, non-charged	positively charged	negatively charged
Nterminal_D	0.0202209	D(aspartate):negatively charged	D(aspartate):negatively charged	0	0	0	0	0.0202209
Ntermial_F	0.00986297	F(phenylalanine):aromatic		0.00986297	0	0	0	0
Ntermial_E	0.00975883	E(glutamate):negatively charged		0	0	0	0	0.00975883
Nterminal_I	0.00336639	I(isoleucine):non-polar, aliphatic		0	0.00336639	0	0	0
Nterminal_A	0.00680921	A(alanine):non-polar, aliphatic		0	0.00680921	0	0	0
Nterminal_S	0.00505771	S(serine):polar, non-charged		0	0	0.00505771	0	0
Nterminal_Q	0.00505372	Q(glutamine):polar, non-charged		0	0	0.00505372	0	0
Nterminal_C	0.00415075	C(cysteine):polar, non-charged		0	0	0.00415075	0	0
Ntermial_sum	0.0642805		Sum	0.00986297	0.0101756	0.0142622	0	0.0299797
InterTier_W	0.0142133	W(tryptophan):aromatic		0.0142133	0	0	0	0
InterTier_K	0.014044	K(lysine):positively charged		0	0	0	0.014044	0
InterTier_F	0.0134377	F(phenylalanine):aromatic		0.0138725	0	0	0	0
InterTier_R	0.0123977	F(phenylalanine):aromatic		0.0123977	0	0	0	0
Intertier_Y	0.011651	R(arginine):positively charged		0	0	0	0.011651	0
InterTier_E	0.0100405	Y(tyrosine):aromatic		0.0100405	0	0	0	0
InterTier_A	0.00947933	E(glutamate):negatively charged		0	0	0	0	0.00918126
InterTier_M	0.00895427	A(alanine):non-polar, aliphatic		0	0.00895427	0	0	0
InterTier_D	0.00883606	M(methionine):polar, non-charged		0	0	0.00883606	0	0
InterTier_T	0.00730702	D(aspartate):negatively charged		0	0	0	0	0.00730702
InterTier_I	0.00703826	T(threonine):polar, non-charged		0	0	0.00703826	0	0
InterTier_L	0.00635018	I(isoleucine):non-polar, aliphatic		0	0.00635018	0	0	0
InterTier_sum	0.123749		Sum	0.050524	0.0153045	0.0158743	0.0256949	0.0164883
C-termial_F	0.00587585	L(leucine):non-polar, aliphatic		0	0.00587585	0	0	0
Cterminal_H	0.0112085	H(histidine):positively charged		0	0	0	0.0112085	0
Cterminal_L	0.0101348	L(leucine):non-polar, aliphatic		0	0.0101348	0	0	0
Cterminal_E	0.00918126	E(glutamate):negatively charged		0	0	0	0	0.00918126
Cterminal_P	0.00708952	P(proline):non-polar, aliphatic		0	0.00708952	0	0	0
Ctermial_N	0.00666104	N(asparagine):polar, non-charged		0	0	0.00666104	0	0
Cterminal_V	0.00629226	V(valine):non-polar, aliphatic	S(serine):polar, non-charged	0	0.00314613	0.00314613	0	0
Cterimal_S	0.00590551	S(serine):polar, non-charged		0	0	0.00590551	0	0
Cterminal_D	0.00557965	D(aspartate):negatively charged		0	0	0	0	0.00557965
Cterminal_Y	0.00526808	Y(tyrosine):aromatic		0.00526808	0	0	0	0
Cterminal_A	0.00503624	A(alanine):non-polar, aliphatic		0	0.00503624	0	0	0
Cterminal_R	0.00470737	R(arginine):positively charged		0	0	0	0.00470737	0
Cterminal_C	0.00343678	C(cysteine):polar, non-charged		0	0	0.00343678	0	0
Cterminal_W	0.00167412	W(tryptophan):aromatic		0.00167412	0	0	0	0
Cterminal_sum	0.088051		sum	0.0069422	0.0312826	0.0191495	0.0159159	0.0147609
